# Supplementary material for: Sex-dependent modulation of ultrasonic vocalizations in house mice (Mus musculus musculus)
Source: PLoS One. 2017 Dec 13;12(12):e0188647. doi: 10.1371/journal.pone.0188647 (PMC5728457; doi:10.1371/journal.pone.0188647)
Supplement: S1 Table — (XLSX) [file pone.0188647.s001.xlsx]

## Sheet: USV-data_Sex modulation
					Used for final stats
						Used for PCAs
group	caller ID	caller sex	stimulus ID	stimulus sex	total number of elements	mean of mean frequency of the elements [Hz]	mean of the mean amplitude of the elements [dB]	mean of the minimum frequency [Hz]	mean of the amplitude at the point of minimum frequency [dB]	mean of the maximum frequency [Hz]	mean of the amplitude at the point of maximum frequency [dB]	mean of the frequency at the point of maximum amplitude [Hz]	mean of the maximum amplitude [dB]
M(f)	4.11	m	24.18	f	44	60928.7	-83.8	54800	-89.0932	65818.2	-86.9614	61600	-78.9727
M(f)	3.9	m	21.7	f	376	54115.3	-86.9016	51321.3	-92.3364	57191.5	-88.4449	54938.3	-82.1372
M(f)	8.9	m	20.15	f	41	54297.7	-85.2146	49102.4	-88.2927	61590.2	-87.4	55502.4	-80.6341
M(f)	30.17	m	4.13	f	26	61972.2	-83.8423	54492.3	-86.4038	70769.2	-87.8731	59184.6	-79.0308
M(f)	13.13	m	16.8	f	74	53962.9	-85.523	50935.1	-87.1784	57659.5	-87.1689	54178.4	-81.1189
M(f)	1.12	m	30.14	f	43	69173.1	-84.6163	61814	-90.0465	75404.7	-87.2814	71088.4	-79.9605
M(f)	16.19	m	4.5	f	494	61346	-84.8362	55217.8	-90.1763	66916.6	-86.8425	61647	-79.7951
M(f)	18.19	m	24.9	f	55	59634.5	-87.34	55723.6	-91.46	63272.7	-89.3255	59963.6	-83.44
M(f)	21.16	m	18.4	f	88	64861.7	-84.8193	60522.7	-89.2932	68395.5	-88.0773	64795.5	-80.3705
M(f)	23.22	m	19.3	f	177	52173.7	-86.265	50065.5	-87.7011	55457.6	-87.5463	51848.6	-81.9746
F(m)	17.19	f	30.11	m	64	61129.6	-87.1453	57500	-90.1656	64612.5	-89.0562	60987.5	-82.9359
F(m)	27.13	f	5.7	m	123	62564.6	-83.1577	57593.5	-91.0837	67398.4	-87.2293	64000	-77.5707
F(m)	11.16	f	3.11	m	27	51218.4	-87.2519	48503.7	-89.2074	54666.7	-88.9852	51022.2	-83.1741
F(m)	3.13	f	5.11	m	12	57943.8	-84.2833	53533.3	-86.9333	64500	-87.7667	57733.3	-79.4833
F(m)	12.6	f	8.10	m	49	51866.4	-86.3571	49608.2	-88.5837	54506.1	-87.8694	51632.7	-82.649
F(m)	18.11	f	14.10	m	11	67986.6	-84.1545	61309.1	-85.6	76509.1	-87.8182	64000	-78.5909
F(m)	23.18	f	17.22	m	2083	69811.1	-80.1929	62391.9	-87.9667	77667	-86.5128	69200.6	-74.1901
F(m)	10.4	f	20.18	m	80	61765.5	-88.3825	56375	-90.9475	66975	-90.4213	61940	-84.41
F(m)	11.8	f	22.15	m	49	58614.6	-84.1531	53249	-87.0306	65118.4	-87.3204	58881.6	-79.7633
F(m)	13.9	f	24.21	m	1032	67108.1	-85.0245	59415.1	-92.2954	71408.5	-86.5797	68828.7	-79.4996
F(f)	24.19	f	17.20	f	56	51217.2	-86.55	48050	-87.6732	55228.6	-87.0125	51071.4	-82.6911
F(f)	21.8	f	27.14	f	9	56976.9	-89.6111	51422.2	-90.1111	63955.6	-92.2333	53688.9	-85.0778
F(f)	20.16	f	12.5	f	13	61545.5	-85.1615	55938.5	-87.1538	67784.6	-89.6231	60615.4	-80.7308
F(f)	11.17	f	4.14	f	37	53520.6	-85.5757	50378.4	-87.6486	57556.8	-87.4486	52702.7	-81.1919
F(f)	3.14	f	16.9	f	4	60594.5	-82.475	49100	-84.325	74300	-85.725	57400	-78.85
F(f)	18.10	f	23.20	f	16	57950.3	-82.9875	53350	-84.575	63075	-84.9625	59600	-78.0062
F(f)	30.15	f	4.6	f	13	53299.2	-86.8154	48830.8	-90.1385	60000	-89.6923	52430.8	-82.5154
F(f)	24.10	f	29.10	f	48	52170	-86.5354	49033.3	-88.4354	56141.7	-88.2729	52000	-82.5021
F(f)	18.5	f	13.10	f	41	51715.2	-85.1585	47668.3	-87.7244	59307.3	-88.5732	51014.6	-80.3732
F(f)	11.9	f	10.5	f	20	64013.8	-82.27	57360	-86.72	69140	-85.92	64480	-77.5
M(m)	4.12	m	3.10	m	26	52240.2	-84.9846	49169.2	-87.7154	55753.8	-86.8423	52461.5	-80.6808
M(m)	30.19	m	5.9	m	734	59469.3	-81.1567	52976	-91.3334	65033.2	-85.3996	60659.4	-75.1751
M(m)	3.12	m	5.10	m	17	53959.2	-83.2059	51505.9	-84.6765	59670.6	-85.0353	54423.5	-78.5
M(m)	13.14	m	8.11	m	296	60216	-88.628	55016.2	-92.551	63663.5	-89.8432	61455.4	-84.2372
M(m)	8.12	m	11.11	m	41	54743.7	-83.8488	51102.4	-85.2537	60946.3	-85.8561	54575.6	-79.2268
M(m)	16.20	m	18.20	m	13	61412.2	-81.3308	54615.4	-84.4308	69415.4	-84.4077	59784.6	-76.3692
M(m)	29.19	m	21.13	m	19	52557	-82.8316	48084.2	-87.3947	56294.7	-85.6947	53263.2	-78.2
M(m)	25.20	m	26.8	m	170	56586.1	-80.3271	49712.9	-89.7571	62049.4	-83.9429	57649.4	-74.6912
M(m)	29.21	m	27.16	m	35	53823.8	-86.5943	49988.6	-88.6086	59588.6	-89.5343	53154.3	-82.6886
M(m)	14.11	m	30.10	m	766	64572.1	-79.312	56201.6	-90.1167	71215.7	-83.3852	65231.9	-72.9232
